# Supplementary material for: Evaluation of sports training methods and technical characteristics based on multi-dimensional driving fuzzy intelligent computing
Source: PLoS One. 2025 Jun 2;20(6):e0316200. doi: 10.1371/journal.pone.0316200 (PMC12129185; doi:10.1371/journal.pone.0316200)
Supplement: S1 Data — (XLSX) [file pone.0316200.s001.xlsx]

## Sheet: Sheet1
	Traditional training methods	New training methods
Fight far and rub near	69	93
Opposite crutch level lift	67	91
Anteroposterior reflexus	72	85
High pressure low lift	73	83

## Sheet: Sheet2
	Traditional training methods	New training methods
<3	13	4
4~7	29	37
7~9	17	17
>9	1	2

## Sheet: Sheet3
	Traditional training methods	New training methods
Action 1	5	3
Action 2	6	2
Action 3	10	5
Action 4	3	2

## Sheet: Sheet4
	Traditional training methods	New training methods
excellent	6	13
good	13	16
pass	21	5
fail	6	1

## Sheet: Sheet5
	Traditional training methods	New training methods
excellent	3	9
good	6	8
pass	3	7
fail	2	1
